# Supplementary material for: Oral-genital human papillomavirus infection in Polish couples: frequent detection of HPV 42
Source: BMC Infect Dis. 2019 Feb 6;19:122. doi: 10.1186/s12879-018-3645-0 (PMC6364387; doi:10.1186/s12879-018-3645-0)
Supplement: Supplementary file 1 — Table S1. The characteristics of patients and their partners data. The file contains information concerning clinical data of the study participants, together with the results of HPV genotyping. (XLSX 29 kb) [file 12879_2018_3645_MOESM1_ESM.xlsx]

## Sheet: Table S1
Table S1. The characteristics of patients and their partners data
Couple no.	Individual no.	Sex (F-female M-male)	Year of sampling	Cervical cancer surgery (Y-yes N-no)	Stable relationship ≥ 1 year (Y-yes, N-no, ND-non declared)	HPV genotypes in genital location	HPV genotypes in oropharyngeal location
1	1A	F	2015	N	Y	6,66,68	negative
	1B	M	2015	N	Y	66	33
2	2A	F	2015	N	Y	6.18	negative
	2B	M	2015	N	Y	18.33	negative
3	3A	F	2015	N	Y	31	negative
	3B	M	2015	N	Y	31.4	40
4	4A	F	2014	N	Y	53	negative
	4B	M	2014	N	Y	33	negative
5	5A	F	2016	Y - 2012	Y	16	66
	5B	M	2016	N	Y	negative	66
6	6A	F	2015	Y - 2013	Y	31.68	negative
	6B	M	2015	N	Y	negative	negative
7	7A	F	2015	N	Y	31,52,54	negative
	7B	M	2015	N	ND	negative	negative
8	8A	F	2014	N	Y	51	negative
	8B	M	2014	N	Y	42	negative
9	9A	F	2015	N	Y	56.61	negative
	9B	M	2015	N	Y	negative	negative
10	10A	F	2014	Y - 2013	N	6.54	negative
	10B	M	2014	N	N	negative	negative
11	11A	F	2015	Y - 2004	Y	39.42	negative
	11B	M	2015	N	Y	56	negative
12	12A	F	2014	Y - 2014	Y	16,31,39,42	16,39,42
	12B	M	2014	N	N	negative	negative
13	13A	F	2015	N	Y	39.42	negative
	13B	M	2015	N	Y	56	negative
14	14A	F	2013	N	N	33.35	negative
	14B	M	2013	N	Y	16,39,42	16,39,42
15	15A	F	2014	Y - 2012	Y	16.18	negative
	15B	M	2014	N	Y	52.61	negative
16	16A	F	2014	N	Y	31	negative
	16B	M	2014	N	Y	negative	negative
17	17A	F	2014	N	Y	51	negative
	17B	M	2014	N	Y	negative	negative
18	18A	F	2015	N	Y	16.39	negative
	18B	M	2015	N	Y	6	negative
19	19A	F	2015	Y - 2014	Y	42,53,68	negative
	19B	M	2015	N	Y	negative	negative
20	20A	F	2015	N	Y	31	negative
	20B	M	2015	N	Y	31	negative
21	21A	F	2014	Y - 2013	Y	53	negative
	21B	M	2014	N	Y	negative	negative
22	22A	F	2014	N	Y	51	negative
	22B	M	2014	N	N	31	negative
23	23A	F	2015	N	Y	16.39	negative
	23B	M	2015	N	Y	61	negative
24	24A	F	2014	Y - 2012	N	43.61	6
	24B	M	2014	N	N	negative	negative
25	25A	F	2015	N	ND	16.59	negative
	25B	M	2015	N	ND	40	negative
26	26A	F	2015	N	ND	39	negative
	26B	M	2015	N	ND	45	negative
27	27A	F	2015	Y - 2013	ND	16	negative
	27B	M	2015	N	ND	53	negative
28	28A	F	2014	Y - 2013	ND	16	negative
	28B	M	2014	N	ND	negative	negative
29	29A	F	2014	Y - 2014	Y	16	39
	29B	M	2014	N	Y	negative	39
30	30A	F	2015	Y - 2014	ND	16	6
	30B	M	2015	N	ND	6	6
31	31A	F	2015	N	Y	31	negative
	31B	M	2015	N	N	31.4	40
32	32A	F	2015	N	Y	53.54	6
	32B	M	2015	N	Y	18	6
33	33A	F	2015	N	Y	16	negative
	33B	M	2015	N	Y	33	6
34	34A	F	2015	N	N	6,18,31	negative
	34B	M	2015	N	N	18	39
35	35A	F	2015	N	Y	16.4	negative
	35B	M	2015	N	Y	66	6
36	36A	F	2016	Y - 2009	Y	42	42
	36B	M	2016	N	Y	negative	42
37	37A	F	2015	N	ND	66	33
	37B	M	2015	N	ND	66	negative
38	38A	F	2015	Y - 1989	Y	16.4	negative
	38B	M	2015	N	Y	42.53	negative
39	39A	F	2014	Y - 2014	Y	16.54	negative
	39B	M	2014	N	Y	16.18	negative
40	40A	F	2015	N	Y	16	negative
	40B	M	2015	N	Y	43	negative
41	41A	F	2016	N	Y	33	negative
	41B	M	2016	N	Y	61	negative
42	42A	F	2014	Y - 2014	Y	42	negative
	42B	M	2014	N	Y	16	negative
43	43A	F	2014	Y - 2014	N	6.61	6
	43B	M	2014	N	N	negative	negative
44	44A	F	2014	N	Y	39	negative
	44B	M	2014	N	N	45	negative
45	45A	F	2015	N	Y	16	negative
	45B	M	2015	N	Y	16	negative
46	46A	F	2014	N	Y	31	negative
	46B	M	2014	N	Y	40.43	40
47	47A	F	2015	N	Y	6	42
	47B	M	2015	N	Y	6	6
48	48A	F	2016	N	Y	66	negative
	48B	M	2016	N	Y	56.66	33
49	49A	F	2015	Y - 2012	Y	16	negative
	49B	M	2015	N	Y	42	negative
50	50A	F	2015	Y - 2012	Y	18.66	negative
	50B	M	2015	N	Y	negative	negative
51	51A	F	2015	N	Y	56	negative
	51B	M	2015	N	Y	56.61	negative
52	52A	F	2014	N	N	44	negative
	52B	M	2014	N	N	68	negative
53	53A	F	2016	Y - 2007	N	42.43	negative
	53B	M	2016	N	N	negative	negative
54	54A	F	2016	N	N	43	negative
	54B	M	2016	N	N	16	negative
55	55A	F	2015	N	N	6.61	negative
	55B	M	2015	N	N	16.68	61
56	56A	F	2014	N	N	42.73	33
	56B	M	2014	N	N	42.66	33
57	57A	F	2015	N	Y	35, 54,68	35
	57B	M	2015	N	N	42	42
58	58A	F	2015	N	Y	43	negative
	58B	M	2015	N	Y	negative	negative
59	59A	F	2014	N	N	35	negative
	59B	M	2014	N	N	negative	negative
60	60A	F	2014	N	Y	58	negative
	60B	M	2014	N	Y	negative	negative
61	61A	F	2015	N	N	18.66	6
	61B	M	2015	N	N	negative	6
62	62A	F	2014	Y - 2014	Y	16	16
	62B	M	2014	N	Y	negative	negative
63	63A	F	2016	N	Y	6,18,31	6
	63B	M	2016	N	Y	68	negative
64	64A	F	2015	N	Y	45	negative
	64B	M	2015	N	Y	negative	negative
65	65A	F	2015	Y - 2005	Y	42	negative
	65B	M	2015	N	Y	42	42
66	66A	F	2014	Y - 2014	Y	16	negative
	66B	M	2014	N	N	16	negative
67	67A	F	2015	Y - 2009	Y	16	66
	67B	M	2015	N	Y	negative	66
68	68A	F	2014	N	Y	51,56,58	negative
	68B	M	2014	N	Y	negative	negative
69	69A	F	2014	Y - 2013	Y	68	negative
	69B	M	2015	N	Y	negative	negative
70	70A	F	2016	N	Y	31.54	negative
	70B	M	2016	N	Y	negative	negative
71	71A	F	2016	Y - 2015	N	53	negative
	71B	M	2016	N	Y	negative	negative
72	72A	F	2015	N	Y	51	negative
	72B	M	2015	N	Y	31.41	negative
73	73A	F	2014	Y - 2012	Y	16,33,39	negative
	73B	M	2014	N	Y	61	negative
74	74A	F	2014	N	Y	61	negative
	74B	M	2015	N	Y	negative	negative
75	75A	F	2016	N	Y	59	negative
	75B	M	2016	N	Y	40.43	negative
76	76A	F	2014	N	Y	45	negative
	76B	M	2014	N	Y	45	negative
77	77A	F	2014	Y - 2014	Y	16	negative
	77B	M	2014	N	Y	53	negative
78	78A	F	2015	Y - 2015	Y	16	39
	78B	M	2015	N	Y	negative	39
79	79A	F	2014	N	ND	16	negative
	79B	M	2014	N	ND	negative	negative
80	80A	F	2015	Y - 2014	Y	16	6.31
	80B	M	2015	N	Y	6,31,51	negative
81	81A	F	2016	Y - 2013	Y	16	negative
	81B	M	2016	N	N	31.51	negative
82	82A	F	2014	Y - 2010	Y	31	negative
	82B	M	2014	N	Y	31,40,43	40
83	83A	F	2014	Y - 2014	Y	53	negative
	83B	M	2014	N	N	negative	33
84	84A	F	2014	Y - 2014	Y	16	negative
	84B	M	2014	N	Y	33.66	6.66
85	85A	F	2015	N	Y	16	negative
	85B	M	2015	N	Y	66	6
86	86A	F	2016	Y - 2004	Y	42	negative
	86B	M	2016	N	Y	42.53	negative
87	87A	F	2016	Y - 2015	Y	42	negative
	87B	M	2016	N	Y	42	negative
88	88A	F	2015	N	Y	66.73	negative
	88B	M	2015	N	Y	35,53,54,56,66	33
89	89A	F	2014	Y - 2013	Y	16	negative
	89B	M	2014	N	Y	42,53,58,73	negative
90	90A	F	2015	N	Y	16.18	negative
	90B	M	2015	N	Y	16,18,40	negative
91	91A	F	2015	N	ND	73	negative
	91B	M	2015	N	Y	negative	negative
92	92A	F	2014	N	Y	6.53	negative
	92B	M	2014	N	Y	negative	negative
93	93A	F	2014	N	N	31	negative
	93B	M	2014	N	Y	negative	negative
94	94A	F	2014	N	Y	51	negative
	94B	M	2014	N	Y	negative	negative
95	95A	F	2015	N	Y	56	negative
	95B	M	2015	N	Y	negative	negative
96	96A	F	2014	N	Y	16,31,39,42,54	16, 39,42,54
	96B	M	2014	N	Y	negative	negative
97	97A	F	2016	N	N	33.35	negative
	97B	M	2016	N	N	16,39,42,54	16,39,42
98	98A	F	2014	N	Y	16.18	negative
	98B	M	2014	N	Y	52.61	negative
99	99A	F	2014	N	Y	31	negative
	99B	M	2014	N	Y	negative	negative
100	100A	F	2015	N	N	35,54,68	35
	100B	M	2015	N	N	negative	negative
101	101A	F	2016	N	Y	53,61,66	negative
	101B	M	2016	N	Y	negative	negative
102	102A	F	2015	Y - 2014	Y	16.39	negative
	102B	M	2015	N	Y	6	negative
103	103A	F	2014	N	Y	56	negative
	103B	M	2014	N	Y	negative	negative
104	104A	F	2015	Y - 2013	ND	42.53	negative
	104B	M	2015	N	Y	negative	negative
105	105A	F	2014	Y - 2009	Y	16	66
	105B	M	2014	N	Y	negative	negative
106	106A	F	2015	Y - 2014	N	51.58	negative
	106B	M	2015	N	N	negative	negative
107	107A	F	2015	N	Y	31	negative
	107B	M	2015	N	Y	negative	negative
108	108A	F	2014	N	Y	16.39	negative
	108B	M	2014	N	Y	61	negative
109	109A	F	2015	N	N	51	negative
	109B	M	2015	N	N	negative	negative
110	110A	F	2016	Y - 2005	Y	42	negative
	110B	M	2016	N	Y	53	negative
111	111A	F	2014	N	ND	73	negative
	111B	M	2014	N	ND	53,54,66	33
112	112A	F	2014	Y - 2014	Y	16	negative
	112B	M	2015	N	Y	53.58	negative
113	113A	F	2016	Y - 2013	Y	16	negative
	113B	M	2016	N	Y	negative	negative
114	114A	F	2015	N	Y	16.18	negative
	114B	M	2015	N	Y	16.4	negative
115	115A	F	2015	N	ND	6	negative
	115B	M	2015	N	ND	negative	negative
116	116A	F	2014	N	Y	59	negative
	116B	M	2014	N	Y	40	negative
117	117A	F	2015	N	Y	45	negative
	117B	M	2015	N	Y	negative	negative
118	118A	F	2016	Y - 2013	Y	16	39
	118B	M	2016	N	Y	negative	negative
119	119A	F	2015	Y - 2014	Y	16	6
	119B	M	2015	N	Y	6.51	negative
120	120A	F	2016	N	Y	31	negative
	120B	M	2016	N	Y	31.4	40
121	121A	F	2014	Y - 2013	Y	53	negative
	121B	M	2014	N	Y	negative	negative
122	122A	F	2015	N	Y	16	negative
	122B	M	2015	N	Y	33.66	6
123	123A	F	2015	N	Y	18	negative
	123B	M	2015	N	Y	18	39
124	124A	F	2015	N	N	16.39	16.39
	124B	M	2015	N	N	negative	negative
125	125A	F	2016	N	N	35.54	35
	125B	M	2016	N	N	negative	negative
126	126A	F	2015	N	Y	53,61,66	negative
	126B	M	2015	N	Y	negative	negative
127	127A	F	2015	Y - 2014	Y	16	negative
	127B	M	2015	N	Y	6	negative
128	128A	F	2014	Y - 2013	Y	53	negative
	128B	M	2014	N	Y	negative	negative
129	129A	F	2015	N	ND	39	negative
	129B	M	2015	N	ND	6	negative
130	130A	F	2015	N	N	54.68	35
	130B	M	2015	N	N	negative	negative
131	131A	F	2014	N	N	33.35	negative
	131B	M	2014	N	N	16.39	16,39,42
132	132A	F	2016	Y - 2004	Y	42.54	42.54
	132B	M	2016	N	Y	negative	negative
133	133A	F	2015	N	ND	16	negative
	133B	M	2015	N	ND	33.66	66
134	134A	F	2015	N	Y	31	negative
	134B	M	2015	N	Y	31	40
135	135A	F	2016	Y - 2012	Y	16	31
	135B	M	2016	N	Y	31	negative
136	136A	F	2014	Y - 2013	ND	16	negative
	136B	M	2014	N	ND	negative	negative
137	137A	F	2015	N	ND	59	negative
	137B	M	2015	N	ND	43	negative
138	138A	F	2014	N	Y	16.33	negative
	138B	M	2014	N	Y	61	negative
139	139A	F	2014	N	ND	16	negative
	139B	M	2014	N	ND	negative	66
140	140A	F	2015	N	ND	56.58	negative
	140B	M	2015	N	ND	negative	negative
141	141A	F	2014	N	ND	54	negative
	141B	M	2014	N	ND	negative	negative
142	142A	F	2014	N	ND	33.39	negative
	142B	M	2015	N	ND	61	negative
143	143A	F	2015	Y - 2014	Y	16	negative
	143B	M	2015	N	Y	negative	negative
144	144A	F	2015	N	ND	56.58	negative
	144B	M	2015	N	ND	negative	negative
145	145A	F	2016	N	ND	16.33	negative
	145B	M	2016	N	ND	negative	negative
146	146A	F	2016	N	ND	16	negative
	146B	M	2016	N	ND	33	6
147	147A	F	2015	N	ND	66	negative
	147B	M	2015	N	ND	66	33
148	148A	F	2016	N	ND	66.73	negative
	148B	M	2016	N	ND	54.66	33
149	149A	F	2014	N	ND	16	negative
	149B	M	2014	N	ND	42.73	negative
150	150A	F	2014	N	N	54	negative
	150B	M	2015	N	N	negative	negative
151	151A	F	2016	N	ND	56	negative
	151B	M	2016	N	ND	negative	negative
152	152A	F	2014	Y - 2014	ND	16	negative
	152B	M	2014	N	ND	negative	39
153	153A	F	2014	N	Y	16	31
	153B	M	2015	N	Y	6.31	negative
154	154A	F	2015	N	N	18	negative
	154B	M	2015	N	N	52,53,66	39
155	155A	F	2016	N	N	16.42	16.42
	155B	M	2016	N	N	negative	negative
156	156A	F	2015	Y - 2014	N	33.35	negative
	156B	M	2015	N	N	16,39,42	16,39,42
157	157A	F	2015	Y - 2015	Y	35	35
	157B	M	2015	N	Y	negative	negative
158	158A	F	2014	Y - 2014	ND	16	negative
	158B	M	2014	N	ND	16.51	negative
159	159A	F	2016	Y - 2013	Y	42	negative
	159B	M	2016	N	Y	negative	negative
160	160A	F	2015	Y - 2014	ND	16.53	16.53
	160B	M	2015	N	ND	negative	negative
161	161A	F	2015	N	ND	33	negative
	161B	M	2015	N	ND	16,39,42	16,39,42
162	162A	F	2016	N	Y	39.54	39.54
	162B	M	2016	N	Y	negative	negative
163	163A	F	2015	Y - 2013	ND	35.68	35
	163B	M	2015	N	ND	negative	negative
164	164A	F	2016	Y - 2012	N	35	negative
	164B	M	2016	N	N	16,39,42	16,39,42
165	165A	F	2015	N	ND	39,42,54	39,42,54
	165B	M	2015	N	ND	negative	negative
166	166A	F	2015	N	N	33	negative
	166B	M	2015	N	N	16,39,42,54	16,39,42
167	167A	F	2014	N	N	33.35	negative
	167B	M	2014	N	N	16.42	16,39,42
168	168A	F	2014	N	Y	18	negative
	168B	M	2014	N	Y	18.52	39
169	169A	F	2015	N	Y	31	negative
	169B	M	2015	N	Y	40.43	negative
170	170A	F	2016	N	Y	16	6
	170B	M	2016	N	Y	31	negative
171	171A	F	2014	Y - 2014	ND	16	negative
	171B	M	2014	N	ND	negative	negative
172	172A	F	2015	Y - 2014	Y	16	31
	172B	M	2015	N	Y	31.53	negative
173	173A	F	2015	N	ND	59	negative
	173B	M	2015	N	ND	negative	negative
174	174A	F	2015	Y - 2014	N	16	6
	174B	M	2015	N	N	51	negative
175	175A	F	2014	N	ND	16	negative
	175B	M	2014	N	ND	66	6
176	176A	F	2014	Y - 2014	Y	16.39	negative
	176B	M	2014	N	Y	negative	negative
177	177A	F	2015	N	Y	33.39	negative
	177B	M	2015	n	Y	negative	negative
178	178A	F	2015	Y - 2004	ND	42	negative
	178B	M	2015	N	ND	42.53	negative
179	179A	F	2015	Y - 2014	Y	42	negative
	179B	M	2015	N	Y	negative	negative
180	180A	F	2014	Y - 2014	Y	16	negative
	180B	M	2014	N	ND	negative	6
181	181A	F	2015	N	Y	54	negative
	181B	M	2015	N	Y	negative	negative
182	182A	F	2016	N	Y	16	31
	182B	M	2016	N	Y	6.51	negative
183	183A	F	2015	N	ND	31	negative
	183B	M	2015	N	ND	31	negative
184	184A	F	2014	N	ND	16	negative
	184B	M	2014	N	ND	33.66	negative
185	185A	F	2014	N	N	18	negative
	185B	M	2014	N	N	18	negative
186	186A	F	2014	N	Y	31	negative
	186B	M	2014	N	Y	40	40
187	187A	F	2014	N	Y	31	negative
	187B	M	2014	N	N	40.43	40
188	188A	F	2014	N	Y	56	negative
	188B	M	2014	N	Y	negative	negative
189	189A	F	2014	N	Y	16	negative
	189B	M	2014	N	Y	33	negative
190	190A	F	2014	N	Y	31	negative
	190B	M	2015	N	Y	31.43	negative
191	191A	F	2015	N	N	18	negative
	191B	M	2015	N	N	52,53,66	39
192	192A	F	2015	Y - 2014	Y	16	negative
	192B	M	2015	N	Y	66	66
193	193A	F	2016	N	ND	31	negative
	193B	M	2016	N	ND	43	40
194	194A	F	2016	N	Y	16	negative
	194B	M	2016	N	Y	33	66
195	195A	F	2015	N	Y	31	negative
	195B	M	2015	N	N	43	negative
196	196A	F	2015	Y - 2009	ND	16	negative
	196B	M	2015	N	Y	66	negative
197	197A	F	2014	N	ND	73	negative
	197B	M	2014	N	ND	53,54,66	33
